# Supplementary material for: Are Appearances Deceiving? Morpho-Genetic Complexity of the Eumerus tricolor Group (Diptera: Syrphidae) in Europe, with a Focus on the Iberian Peninsula
Source: Insects. 2023 Jun 10;14(6):541. doi: 10.3390/insects14060541 (PMC10299051; doi:10.3390/insects14060541)
Supplement: Supplementary file 1 [file insects-14-00541-s001.zip]

Archive with 3 entries (2 files):
- Supplementary/
- Supplementary/Supplementary_S1_Examined_material.pdf
- Supplementary/Supplementary_S2_Sequences.xlsx
