# Supplementary material for: Are Appearances Deceiving? Morpho-Genetic Complexity of the Eumerus tricolor Group (Diptera: Syrphidae) in Europe, with a Focus on the Iberian Peninsula
Source: Insects. 2023 Jun 10;14(6):541. doi: 10.3390/insects14060541 (PMC10299051; doi:10.3390/insects14060541)
Supplement: Supplementary file 1 [file insects-14-00541-s001.zip › Supplementary/Supplementary_S2_Sequences.xlsx]

## Sheet: Hoja1
Species/Specimens	Life stage	Country	Voucher	COI-5´ (acc. numb.)	COI-3´ (acc. numb.)
Eumerus alpinus Rondani, 1857	♀	Italy	EU10	KX083349	KY865493
E. armatus Ricarte & Rotheray in Ricarte et al., 2012	♂	Greece	EU222	MZ644039	MZ644014
E. armatus Ricarte & Rotheray in Ricarte et al., 2012	♀	Greece	11316	MZ644043	MZ644018
E. ancylostylus Aguado-Aranda & Ricarte, sp. n.	♂	Spain	CEUA_S80	OQ831872	OQ831899
E. ancylostylus Aguado-Aranda & Ricarte, sp. n.	♂	Spain	CEUA_S197	OQ831873	OQ831900
E. aurofinis Grković, Vujić & Radenković in Grković et al., 2015	♂	Greece	EU138	MZ644033	MZ644008
E. aurofinis Grković, Vujić & Radenković in Grković et al., 2015	♀	Greece	EU289	MZ644034	MZ644009
E. azabense Ricarte & Marcos-García in Ricarte et al., 2018	♂	Spain	TS353	MG604936	⸺
E. azabense Ricarte & Marcos-García in Ricarte et al., 2018	♀	Spain	TS354	MG604937	⸺
E. bayardi Séguy, 1961	♂	Spain	CEUA_S231	OQ831874	OQ831901
E. bayardi Séguy, 1961	♂	Portugal	CEUA_S232	OQ831875	OQ831902
E. crispus Vujić & Grković in Grković et al., 2021	♂	Serbia	TS871	MZ644045	MZ644020
E. grallator Smit in Grković et al., 2019a	♂	Spain	CEUA_S70	OQ831876	OQ831903
E. grallator Smit in Grković et al., 2019a	♂	Spain	CEUA_S71	OQ831877	OQ831904
E. grallator Smit in Grković et al., 2019a	♀	Spain	CEUA_S72	OQ831878	OQ831905
E. grandis Meigen, 1822	♂	Slovenia	CNC437681	OQ831879	OQ831906
E. grandis Meigen, 1822	♂	Slovenia	CNC437772	OQ831880	OQ831907
E. grandis Meigen, 1822	♂	Serbia	EU5	MG604930	MZ604670
E. grandis Meigen, 1822	♂	Montenegro	EU137	MZ644025	MZ644000
E. grandis Meigen, 1822	♂	Montenegro	EU217	MZ644023	MZ643998
E. grandis Meigen, 1822	♀	Serbia	EU219	MZ644024	MZ643999
E. grandis Meigen, 1822	♂	Montenegro	EU429	MZ644026	MZ644001
E. grandis Meigen, 1822	♂	Greece	TS643	MZ644027	MZ644002
E. hispanicus van der Goot, 1966	♂	Spain	CEUA_S66	OQ831881	OQ831908
E. hispanicus van der Goot, 1966	♀	Spain	CEUA_S67	OQ831882	OQ831909
E. larvatus Aracil, Grković & Pérez-Bañón in Aracil et al., 2023	Larva	Spain	ISL8	OQ661881	⸺
E. minotaurus Claussen & Lucas, 1988	♀	Greece	TS241	KY865467	KY865521
E. nigrorufus Grković & Vujić in Grković et al., 2021	♀	Montenegro	TS331	MZ644036	MZ644011
E. nigrorufus Grković & Vujić in Grković et al., 2021	♂	Montenegro	TS332	MZ644037	MZ644012
E. niveitibia Becker, 1921	♂	Bulgaria	EU6	MG604931	MZ604669
E. ovatus Loew, 1848	♂	Italy	EU128	MZ644028	MZ644003
E. ovatus Loew, 1848	♀	Italy	EU129	MZ644029	MZ644004
E. petrarum Aguado-Aranda, Nedeljković & Ricarte, sp. n.	♂	Spain	CEUA_S83	OQ831883	OQ831910
E. petrarum Aguado-Aranda, Nedeljković & Ricarte, sp. n.	♂	Spain	CEUA_S84	OQ831884	OQ831911
E. petrarum Aguado-Aranda, Nedeljković & Ricarte, sp. n.	♂	Spain	CEUA_S85	OQ831885	OQ831912
E. petrarum Aguado-Aranda, Nedeljković & Ricarte, sp. n.	♀	Spain	CEUA_S86	OQ831886	OQ831913
E. petrarum Aguado-Aranda, Nedeljković & Ricarte, sp. n.	♀	Spain	CEUA_S87	OQ831887	OQ831914
E. petrarum Aguado-Aranda, Nedeljković & Ricarte, sp. n.	♀	Spain	CEUA_S93	OQ831888	OQ831915
E. petrarum Aguado-Aranda, Nedeljković & Ricarte, sp. n.	♂	Spain	CEUA_S160	OQ831889	OQ831916
E. petrarum Aguado-Aranda, Nedeljković & Ricarte, sp. n.	♂	Spain	CEUA_S161	OQ831890	OQ831917
E. platycodon Choi & Hong in Choi et al., 2021	♂	South Korea	TNE20-137	⸺	⸺
E. richteri Stackelberg, 1960	♀	Turkey	TS294	OQ661885	⸺
E. sabulonum (Fallén, 1817)	♂	Norway	NORSY404-12	⸺	⸺
E. sabulonum (Fallén, 1817)	♀	Spain	CEUA_S82	OQ831891	OQ831917
E. sabulonum (Fallén, 1817)	♂	Spain	CEUA_S159	OQ831892	⸺
E. sabulonum (Fallén, 1817)	♂	Spain	CEUA_S162	OQ831893	OQ831918
E. sabulonum (Fallén, 1817)	♂	Spain	CEUA_S196	OQ831894	OQ831919
E. sabulonum (Fallén, 1817)	♂	Spain	CEUA_S207	OQ831895	⸺
E. sinuatus Loew, 1855	♂	Serbia	EU220	MZ644030	MZ644005
E. sogdianus Stackelberg, 1952	♂	Greece	TS327	MG604935	MZ604663
E. tarsalis Loew, 1848	♂	Spain	CEUA_S92	OQ831896	OQ831920
E. tenuitarsis Grković & Vujić in Grković et al., 2019a	♀	Turkey	EU486	MZ644031	MZ644006
E. tricolor (Fabricius, 1798)	♀	Italy	EU135	KY865450	KY865500
E. tricolor (Fabricius, 1798)	♂	Greece	TS328	MZ644021	MZ643996
E. tricolor (Fabricius, 1798)	♂	Spain	CEUA_S208	OQ831897	⸺
E. tricolor (Fabricius, 1798)	♀	Spain	CEUA_S209	OQ831898	⸺
Xanthogramma citrofasciatum (De Geer, 1776)	♀	Serbia	MS39	KU365484	KU365420
